# Supplementary material for: Impact of supplementation with a food-derived microbial community on obesity-associated inflammation and gut microbiota composition
Source: Genes Nutr. 2017 Oct 4;12:25. doi: 10.1186/s12263-017-0583-1 (PMC5628415; doi:10.1186/s12263-017-0583-1)
Supplement: Additional file 1: Table S1. — Complete results of the identification, at the species level or, where not possible, at higher taxonomic ranks, of the sequences obtained by next-generation sequencing of faecal mice samples, expressed as percentage. Species representing the components of MBC microbiota are highlighted in bold. (XLSX 96 kb) [file 12263_2017_583_MOESM1_ESM.xlsx]

## Sheet: Table S1
Table S1. Complete results of the identification, at the species level or, where not possible, at higher taxonomic ranks, of the sequences obtained by Next-generation sequencing of faecal mice samples, expressed as percentage. Species representing the components of MBC microbiota are highlighted in bold.
	MBC												LGG												CTRL
	t0	t15	t90	t0	t15	t90	t0	t15	t90	t0	t15	t90	t0	t15	t90	t0	t15	t90	t0	t15	t90	t0	t15	t90	t0	t15	t90	t0	t15	t90	t0	t15	t90	t0	t15	t90
Taxon	1	2	3	4	5	6	7	8	9	10	11	12	13	14	15	16	17	18	19	20	21	22	23	24	25	26	27	28	29	30	31	32	33	34	35	36
U. m. of Bifidobacterium genera	0	0	0	0	0	1.76551e-05	3.55e-05	0	0	0	7.3453e-05	0.00951866	9.24078e-06	3.02017e-05	4.20776e-05	0	0	0.000168465	0.000500929	0	0.0163005	7.71233e-05	0.00077431	0.000264023	0	0	0.0030139	0	0	0	1.8283e-05	0	0	0	0	2.13632e-05
U. m. of Microbacterium genera	0	0	0	0	0	0	0	0	1.93444e-05	0	0	0	1.84816e-05	0	5.2597e-06	9.10689e-06	9.40636e-06	0	0	5.22368e-05	0	0	0	0	1.0021e-05	0	0	0	0	0	1.8283e-05	0	1.8745e-05	0	0	0
U. m. of Propionibacterium genera	0	1.7985e-05	1.68835e-05	4.24615e-05	1.05577e-05	8.82753e-06	1.775e-05	0	1.28962e-05	3.90057e-05	2.09866e-05	4.91159e-05	2.77223e-05	2.01345e-05	5.2597e-05	9.10689e-06	0	0	0	3.13421e-05	3.26445e-05	9.64041e-06	1.07543e-05	0	0	4.18188e-05	1.75226e-05	1.79725e-05	8.57927e-06	1.61888e-05	2.74246e-05	0	1.8745e-05	4.16376e-05	3.03804e-05	3.20448e-05
U. m. of Enterorhabdus genera	0.00010174	8.09323e-05	0.000211043	2.12307e-05	0.00013725	0.000185378	5.91667e-05	1.89529e-05	0.00013541	7.80115e-05	0.000178386	0.000717092	1.84816e-05	0.00018121	6.83761e-05	6.37482e-05	0.000159908	7.37036e-05	8.34881e-05	0.000125368	0.000195867	2.89212e-05	3.22629e-05	0.000146679	0.000130274	8.36377e-05	9.63746e-05	3.5945e-05	9.4372e-05	0.000105227	0.000210255	0.000224924	0.000215568	0.000239416	9.11411e-05	0.000160224
U. m. of Coriobacteriaceae family	0.000316524	0.000188842	0.000928591	0.000286615	0.000158365	0.00263943	0.000420084	0.000322199	0.00188285	0.000487572	0.000682064	0.00251473	0.000184816	0.000201345	0.000568047	0.00011839	0.000141095	0.0010845	0.00020872	0.000491026	0.00219807	0.000134966	0.000215086	0.000694281	0.000330694	0.000125457	0.00282115	0.000422354	0.000188744	0.00155413	0.000255963	0.000287403	0.00188387	0.000458014	0.000688622	0.00196541
Bacteroides acidifaciens	0.00028261	0.000206827	0.000160393	0.00108277	0.000453979	0.000300136	0.000355	0.000255864	0.000335302	0.000263289	0.000482691	0.000333988	0.000822429	0.000140941	0.000331361	0.000400703	0.00010347	0.000536983	0.000250464	0.000219394	0.000152341	0.000154247	6.45258e-05	0.000948525	0.000120253	0.000139396	0.000403021	0.00021567	0.000154427	0.000234738	0.000786171	9.99663e-05	0.000271803	0.000739068	0.000425325	0.000384537
U. m. of Bacteroides genera	0.0548603	0.0261861	0.0315468	0.035052	0.040193	0.0203828	0.0503449	0.0197584	0.0278881	0.016948	0.0188564	0.0173576	0.0302635	0.0142552	0.0514609	0.0229494	0.0173924	0.0458858	0.00962201	0.00936083	0.0307185	0.00754844	0.00911965	0.0732418	0.0285299	0.0224567	0.0199671	0.0234272	0.00936857	0.0145457	0.0437696	0.0397491	0.0145743	0.0543371	0.0419654	0.0264476
U. m. of Barnesiella genera	0	2.69774e-05	5.06504e-05	2.12307e-05	9.50189e-05	1.76551e-05	5.91667e-06	0	3.86887e-05	5.85086e-05	0	4.91159e-05	0	1.00672e-05	2.10388e-05	7.28551e-05	0	1.05291e-05	0	4.17894e-05	2.1763e-05	9.64041e-06	0	1.95572e-05	1.0021e-05	0	1.75226e-05	0	8.57927e-06	2.42832e-05	2.74246e-05	0	3.749e-05	0	4.05071e-05	4.27264e-05
U. m. of Odoribacter genera	0.00977832	0.00841696	0.0223031	0.00411876	0.00771765	0.0146272	0.00925959	0.00981758	0.0185383	0.00588012	0.00942297	0.0164047	0.00984143	0.00871824	0.0101986	0.00122032	0.00513587	0.0141511	0.00994552	0.0035521	0.0130034	0.0128796	0.0184436	0.0212391	0.010963	0.0117372	0.0102507	0.0151868	0.0146706	0.00748733	0.0157691	0.0192435	0.0111439	0.014875	0.0164256	0.0119634
Parabacteroides goldsteinii dnLKV18	3.39132e-05	0.000260782	0.00126626	3.18461e-05	0.000168922	0.00123585	0.00015975	0.000416963	0.00165072	0	0.000293812	0.000314342	0.000249501	0.000221479	0.000494412	9.10689e-06	0.000122283	0.000937089	0.000146104	8.35788e-05	0.000174104	0	0.000290366	0.00151568	6.01263e-05	4.18188e-05	8.76132e-05	2.69588e-05	0.000326012	2.42832e-05	0.000201113	0.000149949	0.000731056	0.000104094	0.0005671	0.000352493
Parabacteroides merdae CL03T12C32	0.000113044	0.000188842	9.28591e-05	0	1.05577e-05	0	0	0	6.44812e-06	0	0	0	0.000166334	5.03362e-05	0.000152531	1.82138e-05	1.88127e-05	1.05291e-05	0	0	0	0	1.07543e-05	0	1.0021e-05	6.96981e-05	0.00026284	1.79725e-05	7.72135e-05	8.09441e-06	9.14152e-05	6.24789e-05	1.8745e-05	0	0	2.13632e-05
U. m. of Parabacteroides genera	3.39132e-05	0.00021582	0.000422087	0	1.05577e-05	1.76551e-05	5.91667e-06	0	0	2.92543e-05	0	0	8.3167e-05	0.000120807	0.000541749	5.46413e-05	5.64382e-05	0.000484338	0	1.04474e-05	2.1763e-05	0	1.07543e-05	0	1.0021e-05	8.36377e-05	0.000183988	8.98626e-06	3.43171e-05	0.000145699	0.000127981	0.000387369	0.000618586	0.000114503	0.000556973	0.00020295
U. m. of Porphyromonadaceae family	2.26088e-05	8.99248e-06	0	2.12307e-05	0	0	5.91667e-06	3.79057e-05	1.93444e-05	0	0	0	0	2.01345e-05	0	0	1.88127e-05	0	0	0	0	2.89212e-05	8.60345e-05	0	2.00421e-05	4.18188e-05	2.6284e-05	2.69588e-05	0	0	1.8283e-05	2.49916e-05	0	1.04094e-05	0	0
U. m. of Prevotella genera	0.00146957	0.000881263	3.3767e-05	0.000923537	0.000876285	0	0.00105908	0.00102345	0	0.000702103	0.000545651	0	0.000961041	0.00126847	0	0.000446237	0.000423286	7.37036e-05	0.000960114	0.000229842	0	6.74829e-05	0.000516207	9.77861e-06	0.000210442	0.000446068	1.75226e-05	0.00155462	0.00035175	0	0.00179174	0.000637285	9.37251e-06	0.00087439	0.00110382	0
U. m. of Prevotellaceae family	0.101389	0.117694	0.000118184	0.0941796	0.105703	0.000264826	0.074266	0.122862	6.44812e-05	0.0614535	0.0730438	8.84086e-05	0.11551	0.156133	5.2597e-05	0.0508164	0.0669733	0.000189524	0.103964	0.0231722	7.61706e-05	0.0103924	0.059837	3.91144e-05	0.0299128	0.0236695	0.000122659	0.082422	0.0680679	8.09441e-05	0.151502	0.0457721	7.49801e-05	0.0727617	0.116002	4.27264e-05
Bacteroidetes bacterium Eg28	1.13044e-05	6.29474e-05	1.68835e-05	0	2.11153e-05	4.41376e-05	0	0	0	0	4.19732e-05	5.89391e-05	9.24078e-06	2.01345e-05	5.2597e-05	0	2.82191e-05	0.000105291	2.0872e-05	0	2.1763e-05	0	1.07543e-05	0.000107565	0	0	2.6284e-05	0	4.28964e-05	5.66609e-05	4.57076e-05	3.74873e-05	7.49801e-05	4.16376e-05	9.11411e-05	4.27264e-05
U. m. of Alistipes genera	0.16804	0.10461	0.0686735	0.040901	0.0636838	0.0592945	0.106636	0.0708552	0.132483	0.0385864	0.0666324	0.10498	0.116258	0.0862461	0.0700907	0.0536305	0.0677634	0.18985	0.0823715	0.0343822	0.073559	0.115724	0.0677521	0.138651	0.101694	0.117316	0.0580525	0.21399	0.124477	0.0535526	0.173122	0.136379	0.0476592	0.113535	0.0989387	0.0771852
U. m. of RC9 gut group genera	0.00951832	0.0183447	0.0527018	0.00250523	0.0141789	0.0554722	0.0274829	0.0182516	0.0496763	0.0119553	0.0315848	0.0481336	0.00587713	0.009282	0.0772702	0.00283224	0.0109396	0.0913398	0.00304732	0.00711465	0.0370733	0.00529259	0.0224657	0.125117	0.00944984	0.00787588	0.0564755	0.00249818	0.0339224	0.0413463	0.0164456	0.00865958	0.0200572	0.00614155	0.00912424	0.0338606
U. m. of Rikenella genera	0	1.7985e-05	0	0	0	0	0	0	1.93444e-05	0	0	0	0	0	5.2597e-06	0	0	1.05291e-05	0	0	0	0	1.07543e-05	0	0	1.39396e-05	8.76132e-06	0	0	0	1.8283e-05	0	0	0	0	0
U. m. of Rikenellaceae family	0.000135653	1.7985e-05	1.68835e-05	3.18461e-05	7.39036e-05	0.000123585	4.14167e-05	3.79057e-05	0.000270821	0	0.000199373	8.84086e-05	6.46854e-05	0.00011074	0.000105194	1.82138e-05	1.88127e-05	8.42327e-05	3.13081e-05	0	6.52891e-05	2.89212e-05	2.15086e-05	0.000254244	5.01052e-05	0	0.000105136	8.08763e-05	7.72135e-05	5.66609e-05	0.00023768	2.49916e-05	0.000196823	6.24564e-05	0.000121521	9.61343e-05
Gram-negative bacterium cTPY-13	0	0	0	8.4923e-05	4.22306e-05	0	0	1.89529e-05	0	1.95029e-05	3.14799e-05	0	0	7.04707e-05	0	9.10689e-06	9.40636e-06	0	0	5.22368e-05	0	0	3.22629e-05	0	3.00631e-05	0	0	0	2.57378e-05	0	5.48491e-05	0	0	0	0	0
U. m. of S24-7 family	0.212229	0.390301	0.0568804	0.435687	0.425716	0.0476863	0.376969	0.462137	0.11468	0.501594	0.446196	0.0808743	0.163405	0.417257	0.0448179	0.327165	0.467365	0.068218	0.264824	0.585073	0.04518	0.163983	0.351945	0.0848686	0.369586	0.27645	0.0471973	0.194193	0.25803	0.0543378	0.21403	0.232459	0.0509865	0.251908	0.282689	0.0671979
U. m. of Bacteroidia class	0.00661308	0.0051437	0.000962358	0.00442661	0.0046137	0.000953373	0.00517709	0.00742952	0.00144438	0.00446616	0.00536207	0.00111984	0.00585865	0.00673499	0.00126759	0.00494504	0.00489131	0.00194788	0.00423702	0.00306108	0.000892284	0.00146534	0.00468888	0.00234687	0.00488025	0.00405643	0.000954984	0.00629937	0.00400652	0.000728497	0.00680129	0.00551064	0.000534233	0.00443441	0.00571151	0.00137793
U. m. of Bacteroidetes phylum	9.04353e-05	9.89173e-05	8.44174e-06	8.4923e-05	3.1673e-05	3.53101e-05	0.0001065	4.73821e-05	5.15849e-05	0.000107266	5.24664e-05	3.92927e-05	9.24078e-06	0.000130874	3.15582e-05	0.000100176	3.76255e-05	9.47618e-05	0.000114796	2.08947e-05	2.1763e-05	9.64041e-06	4.30172e-05	4.88931e-05	0.000120253	0.000111517	6.13293e-05	7.18901e-05	8.57927e-05	1.61888e-05	0.000109698	0.000174941	4.68626e-05	7.28658e-05	0.000121521	1.06816e-05
U. m. of Candidatus Saccharimonas genera	0.000802614	0.000332722	0.000109743	0.000201692	8.44612e-05	0	0.0002485	0.000189529	0.000122514	0.000253537	0	0	0.000388113	0.000100672	5.2597e-06	0.000628375	9.40636e-05	0	0.00010436	0.00015671	0	0.000144606	0.000161315	0	0.00389819	0.000153336	0	0.000772818	0.000248799	0	0.00072218	0.000149949	0	0.000832752	1.01268e-05	0
Phaseolus acutifolius (tepary bean)	0	3.59699e-05	0	0	5.27883e-05	0	0.000207083	7.58114e-05	0	9.75144e-06	0	0	0	1.00672e-05	0	8.1962e-05	3.76255e-05	0	3.13081e-05	0	0	9.64041e-06	0	0	0.000150316	2.78792e-05	0	8.08763e-05	0.000128689	0	0.000109698	0	0	8.32752e-05	1.01268e-05	0
U. m. of Chloroplast class	0	8.99248e-06	0	0	1.05577e-05	0	4.14167e-05	9.47643e-06	0	0	0	1.96464e-05	1.84816e-05	2.01345e-05	0	5.46413e-05	5.64382e-05	0	1.0436e-05	6.26841e-05	0	4.82021e-05	2.15086e-05	0	6.01263e-05	1.39396e-05	0	6.29038e-05	4.28964e-05	1.61888e-05	9.14152e-06	0	0	2.08188e-05	2.02536e-05	0
U. m. of Melainabacteria class	0.00338002	0.000710406	0	0.000785538	0.00142528	0	0.00126617	0.000691779	0	0.000282792	0.00145857	0	0.00164486	0.00150002	3.15582e-05	0.00160281	0.000705477	0	0.000949678	0.00090892	0	0.00178348	0.000526961	0	0.00278585	0.0014079	0	0.00375626	0.00180165	0	0.00355605	0.00101216	0	0.00145732	0.00277474	0
U. m. of Mucispirillum genera	0.00124349	0.000395669	0.00614559	0.00203815	0.000422306	0.00792712	0.000662667	0.000578062	0.0440213	0.000507075	0.000923409	0.00229862	0.00545206	0.000453026	0.00864168	0.000528199	9.40636e-06	0.00135825	0.00197241	0.00214171	0.000620246	0.00833896	0.00366722	0.00163303	0.000551157	0.000236973	0.00635196	0.0013749	0.00228209	0.00319729	0.00124325	0.00442351	0.0189793	0.00217556	0.00101268	0.000566124
Enterococcus faecalis	0	8.99248e-06	4.22087e-05	1.06154e-05	0	8.82753e-06	5.91667e-06	0	7.73774e-05	0	0	0.000510806	9.24078e-06	0	1.05194e-05	9.10689e-06	0	1.05291e-05	0	2.08947e-05	0	0	0	2.93358e-05	0	0	7.00906e-05	8.98626e-06	0	8.09441e-06	0	0	6.56076e-05	1.04094e-05	0	4.27264e-05
U. m. of Enterococcus genera	0	0	0	0	0.000147807	0	0	0	0	0	0	0	0	0	0	0	0	0	0	0	0	0	0	0	0	0	0	0	0	0	0	0	0	0	0	0
Lactobacillus casei	0	0	0	0	0	0	0	0	0	0	0	0	0	0.000231547	0.002714	0	0.000169315	0.00249539	0	0.00015671	0.000337327	0	0.000193578	0.00211218	0	0	0	0	0	0	0	0	0	0	0	0
Lactobacillus delbrueckii	0	0	0.000168835	0	2.11153e-05	8.82753e-06	0	0	0.00010317	0	5.24664e-05	0.00021611	0	0	0	0	0	0	0	0	0	0	0	0	0	0	0	0	0	0	0	0	0	0	0	0
Lactobacillus johnsonii	0	0	0	0	0	0	0	0	0	0	0	0	0	0	0	9.10689e-05	9.40636e-06	0	0	0	3.26445e-05	9.64041e-06	1.07543e-05	0	0.00213448	0	0	0	0	0	0	0	0	0	0	0
Lactobacillus murinus	0.000994789	0.00290457	0.00498907	0.000551999	0.00314618	0.00160661	0.00530134	0.00207534	0.00303706	0.000692352	0.00162646	0.0177701	0.000748503	0.00210406	0.00136226	0.000719444	0.0022199	0.00125296	0.000553109	0.00131637	0.00174104	0.000318134	0.000215086	0.00119299	0.00224471	0.00129638	0.000473111	0.00293851	0.000600549	0.000518042	0.00288872	0.00169943	0.00116219	0.00269604	0.000516466	0.00148474
Lactobacillus plantarum	0	0	0	0	0	0	1.775e-05	0	0	2.92543e-05	2.09866e-05	2.94695e-05	0	0	5.2597e-06	9.10689e-06	1.88127e-05	0	0	0	0	0	0	0	0	0	0	0	0	0	0	0	0	0	0	0
Lactobacillus reuteri	6.78265e-05	0.000161865	5.90922e-05	0.000382153	2.11153e-05	8.82753e-06	0.00044375	3.79057e-05	1.28962e-05	0.000750861	0.000430225	0.000255403	2.77223e-05	0.000785245	1.57791e-05	0.000846941	0.000122283	0	6.26161e-05	0.000125368	1.08815e-05	0.000318134	5.37715e-05	3.91144e-05	0.00194408	0.000669101	0	0.000943557	4.28964e-05	0	0.00030167	0.000549814	1.8745e-05	0.00193615	0.000506339	0
U. m. of Lactobacillus genera	0.00663569	0.023884	1.68835e-05	0.00509538	0.000126692	8.82753e-06	0.0219035	0.010462	6.44812e-06	0.0128134	0.00167893	0	0.0139166	0.0150203	1.05194e-05	0.0100631	0.00331104	0	0.0399282	0.00418939	1.08815e-05	0.00511906	0.00113996	2.93358e-05	0.000992083	0.0108311	0	0.00338782	0.00270247	0	0.0139682	0.0162195	3.749e-05	0.0256592	0.0196561	0
Leuconostoc lactis	0	0.000125895	0.00103833	0	8.44612e-05	0.00167723	0	3.79057e-05	0.00214078	0	0.000125919	0.00446955	0	0	0	0	0	0	0	0	0	0	0	0	0	0	0	0	0	0	0	0	0	0	0	0
Lactococcus lactis subsp. lactis	0	0	1.68835e-05	0	0	0	0	0	0	2.92543e-05	0	0	0	0	5.2597e-06	0	0	0	0	0	2.1763e-05	9.64041e-06	0	0	0	0	0	0	0	0	0	0	1.8745e-05	1.04094e-05	0	0
Lactococcus raffinolactis	0	0	6.75339e-05	0	0	7.94477e-05	0	0	2.57925e-05	0	0	4.91159e-05	0	0	2.62985e-05	0	0	4.21163e-05	0	0	2.1763e-05	0	0	4.88931e-05	0	0	1.75226e-05	0	0	1.61888e-05	0	0	1.8745e-05	0	0	7.47711e-05
U. m. of Lactococcus genera	0	0	0.00019416	0	0	3.53101e-05	0	0	4.51368e-05	0	0	0.000206287	0	0	0.000157791	0	0	0.000200053	0	0	0.000130578	0	0	0.000136901	0	0	7.00906e-05	0	0	0.000210455	0	0	6.56076e-05	0	0	7.47711e-05
Streptococcus gallolyticus subsp. macedonicus	2.26088e-05	0	0.00019416	0	2.11153e-05	1.76551e-05	4.73334e-05	0	6.44812e-06	0	2.09866e-05	0.000166994	0	1.00672e-05	2.10388e-05	9.10689e-06	2.82191e-05	9.47618e-05	1.0436e-05	2.08947e-05	9.79336e-05	0	0	0.000185794	0	1.39396e-05	5.25679e-05	8.98626e-06	0	4.04721e-05	0	1.24958e-05	9.37251e-05	2.08188e-05	2.02536e-05	4.27264e-05
U. m. of Streptococcus genera	0	0	0	0.000116769	0	0	1.18333e-05	0	0	9.75144e-06	0	0.000108055	0	0	0	0	9.40636e-06	0	0	5.22368e-05	0	0	0	0	0	0	0	7.18901e-05	0	8.09441e-06	0	0	0	1.04094e-05	1.01268e-05	6.40896e-05
U. m. of Christensenella genera	2.26088e-05	8.99248e-06	4.22087e-05	0.000138	9.50189e-05	4.41376e-05	5.325e-05	9.47643e-05	0	0	0	0.000127701	0.00012013	0.000120807	6.31164e-05	3.64276e-05	5.64382e-05	2.10582e-05	0	4.17894e-05	9.79336e-05	0	3.22629e-05	6.84503e-05	0	2.78792e-05	2.6284e-05	0	6.00549e-05	4.85665e-05	4.57076e-05	0.000124958	0.000121843	2.08188e-05	0.000172155	5.3408e-05
U. m. of Candidatus Arthromitus genera	0.00149218	0.000368692	0	0.000668769	0.000253384	0	0.00208858	3.79057e-05	1.28962e-05	0.00177476	0.000220359	0	0.00131219	0.000332219	0	0.00110193	0.000178721	1.05291e-05	4.17441e-05	0.000292526	0	0.00134002	0.000333384	0	0.00270568	0.000696981	0	0.00396294	0.000557653	0	0.00183745	0.000599798	0	0.00264399	0.000111395	0
Clostridium perfringens	0	0	0	0	0	0	0	1.89529e-05	0	0	0	0	0	5.03362e-05	0	0	0	0	0	0	0	2.89212e-05	0	0	0	0	0	0	0	3.23777e-05	0	0	9.37251e-06	0	2.02536e-05	0
U. m. of Clostridium sensu stricto 1 genera	0	0	3.3767e-05	0	0	0	0	0	6.44812e-06	0	0	0	0	0	2.10388e-05	0	0	3.15873e-05	0	0	0.000108815	0	0	0	0	0	8.76132e-06	0	0	8.09441e-06	0	0	1.8745e-05	0	0	6.40896e-05
U. m. of Clostridiaceae 1 family	1.13044e-05	8.99248e-06	0.0443529	2.12307e-05	5.27883e-05	0.00451969	5.91667e-06	9.47643e-06	0.00507467	0	1.04933e-05	0.0192731	1.84816e-05	3.02017e-05	0.014075	0	9.40636e-06	0.0471387	2.0872e-05	8.35788e-05	0.0950065	0	1.07543e-05	0.00540757	0	1.39396e-05	0.010864	2.69588e-05	6.86342e-05	0.0180344	9.14152e-06	0	0.0132902	1.04094e-05	1.01268e-05	0.166494
U. m. of Defluviitaleaceae family	0.00236262	0.00153771	0.00421243	0.00134815	0.000570113	0.00428135	0.00184008	0.00110874	0.00517784	0.00207706	0.00105982	0.00475442	0.00612664	0.00158056	0.00454964	0.0058193	0.00300063	0.00288497	0.00236898	0.00200589	0.00326445	0.00299817	0.00165616	0.00187749	0.002856	0.00425158	0.00546707	0.00291155	0.00187886	0.00254974	0.00247735	0.00299899	0.00687005	0.00277931	0.00234941	0.00549034
U. m. of Anaerovorax genera	4.52177e-05	0.00017985	0.000523388	9.55384e-05	4.22306e-05	0.000450204	5.91667e-05	3.79057e-05	0.000741534	0.000117017	4.19732e-05	0.000353635	0.00012013	8.0538e-05	0.00052071	4.55344e-05	8.46573e-05	0.000147407	9.39242e-05	5.22368e-05	0.000467905	0.000115685	0.000139806	0.000469373	3.00631e-05	4.18188e-05	0.000543202	0	0.000163006	0.000485665	0	0.000112462	0.000637331	0.000145732	4.05071e-05	0.000363174
U. m. of Family XIII family	0.000565221	0.000593504	0.00024481	0.000488307	0.000570113	0.000185378	0.00119517	0.000379057	0.000212788	0.000302295	0.000482691	0.000952849	0.000757744	0.000312085	0.000262985	0.000764979	0.000489131	0.000189524	0.000636597	0.000449236	0.000282919	0.000356695	0.000258103	0.000743175	0.000611284	0.000306671	0.000166465	0.000377423	0.00047186	0.000420909	0.00060334	0.000512327	0.000496743	0.000468423	0.00053672	0.000181587
U. m. of Acetatifactor genera	0.000836527	0.000476602	0.00534362	0.00100846	0.0335417	0.00376935	0.000284	0.00371476	8.38255e-05	0.0125598	0.00134314	0.00105108	0.000582169	0.00301011	0.00280342	0.00153906	0.000348035	0.00612793	0.0171986	0.00463863	0.00751912	0.00158103	0.000806573	0.00351052	0.000531115	0.00184003	0.00726314	0.00153665	0.000368909	0.00504282	0.000283387	0.000887201	8.43526e-05	0.00132199	0.000921538	0.0147726
U. m. of Anaerostipes genera	0.00212523	0.000287759	0.00283642	0.003036	1.05577e-05	8.82753e-06	0.000366834	4.73821e-05	6.44812e-06	2.92543e-05	3.14799e-05	0.000451866	0.000905596	0.000634237	0.00162525	0.000783192	0.00215406	0.00133719	0.00113753	0.00164023	0.00205661	0.00174491	0	9.77861e-06	0.000731536	0.00121275	0.000499395	0.00213873	0.000111531	2.42832e-05	0.00284301	0.0011996	0.000103098	0.000322691	7.08875e-05	0
Blautia coccoides	0.0182566	5.39549e-05	0	0.00960691	0.00754872	0.276531	0.00328375	0.000473821	0.00469423	0.0454514	0.000524664	5.89391e-05	0.0221501	6.04035e-05	5.2597e-06	0.000828727	0.00198474	4.21163e-05	0.0101751	0.0224932	4.3526e-05	0.0217006	0.0132816	0.166481	0.0136487	0.000599403	8.76132e-06	0.0286482	6.86342e-05	2.42832e-05	0.00637164	7.49747e-05	0.189147	0.013553	0.00315956	0.0470738
Lachnospiraceae bacterium 28-4	0	0	0	0	1.05577e-05	0.000264826	0	9.47643e-06	0	2.92543e-05	0	0	1.84816e-05	0	0	0	0	0	3.13081e-05	0	0	2.89212e-05	0	0.000176015	1.0021e-05	0	0	4.49313e-05	0	0	9.14152e-06	0	0.000243685	1.04094e-05	0	6.40896e-05
U. m. of Blautia genera	0.0267349	0.0547013	0.251336	0.0339161	0.0463375	0.0551367	0.0344173	0.0192182	0.0122385	0.0217652	0.0269887	0.137102	0.0480982	0.0306044	0.275377	0.0322475	0.0266953	0.164938	0.108388	0.0476295	0.143179	0.050564	0.0359839	0.0311351	0.030945	0.0439795	0.225017	0.0319911	0.0655113	0.295001	0.00904096	0.0634661	0.0979521	0.0191533	0.0448009	0.0196862
U. m. of Dorea genera	0	0	0	0	0	0	0	0	1.93444e-05	0	0	0.00145383	0	0	0	0	0	0	0	0	1.08815e-05	0	0	0	0	0	0	0	0	0	0	0	0	0	0	0
U. m. of Lachnoanaerobaculum genera	0.000124349	1.7985e-05	0	4.24615e-05	2.11153e-05	0	0.000366834	0.000653873	6.44812e-06	9.75144e-06	0.000146906	9.82318e-06	0.00036039	0.000664438	0	0.000282314	1.88127e-05	0	0.000407005	2.08947e-05	0	8.67637e-05	0.000161315	0	0.000310652	2.78792e-05	0	2.69588e-05	0.000360329	0	0	2.49916e-05	0	1.04094e-05	1.01268e-05	1.06816e-05
U. m. of Lachnospira genera	2.26088e-05	5.39549e-05	2.53252e-05	4.24615e-05	2.11153e-05	8.82753e-06	1.775e-05	1.89529e-05	6.44812e-06	1.95029e-05	2.09866e-05	0	1.84816e-05	1.00672e-05	1.05194e-05	9.10689e-06	1.88127e-05	1.05291e-05	3.13081e-05	0	3.26445e-05	0	6.45258e-05	9.77861e-06	1.0021e-05	1.39396e-05	1.75226e-05	0	0	0	1.8283e-05	1.24958e-05	0	2.08188e-05	0	3.20448e-05
U. m. of Marvinbryantia genera	0	0	0	0	0	0	0	0	0	1.95029e-05	1.04933e-05	0	0	0	0	0	0	0	0	0	0	0	0	0	2.00421e-05	0	0	1.79725e-05	0	0	3.65661e-05	0	0	0	0	0
U. m. of Moryella genera	0.000327828	0.000224812	0.000126626	0.000106154	0.000221711	6.17927e-05	7.1e-05	0.00391376	0.000502953	0.00747935	0.0274085	0.000108055	6.46854e-05	0.00999678	7.36358e-05	0.0111377	0.000216346	7.37036e-05	8.34881e-05	0.000271631	5.44076e-05	0.0144413	0.0114426	7.82289e-05	0.00263553	0.000264853	5.25679e-05	0.0167953	0.00151853	0.00020236	0.0165004	0.000524823	0.000178078	0.000551698	5.06339e-05	0.000128179
U. m. of Pseudobutyrivibrio genera	0	8.99248e-06	0	3.18461e-05	0	0	5.91667e-06	9.47643e-06	6.44812e-06	0	0	9.82318e-06	0	0	4.73373e-05	1.82138e-05	9.40636e-06	0	3.13081e-05	0	0	0	0	1.95572e-05	0	0	8.76132e-06	2.69588e-05	0	8.09441e-06	1.8283e-05	1.24958e-05	1.8745e-05	0	5.06339e-05	2.13632e-05
U. m. of Roseburia genera	4.52177e-05	0.000926226	0	0	1.05577e-05	2.64826e-05	0.000142	1.89529e-05	0.000567434	9.75144e-06	3.14799e-05	0.00162083	0.00035115	0	0.000541749	9.10689e-06	0.00214465	0	0.00124189	1.04474e-05	2.1763e-05	0.00107973	5.37715e-05	1.95572e-05	4.00842e-05	1.39396e-05	0	0.000107835	0.000334592	0.000388532	2.74246e-05	4.99831e-05	0.00124654	5.2047e-05	1.01268e-05	0.000128179
U. m. of Shuttleworthia genera	0	0	0	0	0	0	1.18333e-05	0	0	0	0	0	0	0	0	0	0	0	0	0	0	0	0	0	5.01052e-05	0	0	0	2.57378e-05	0	0	0	9.37251e-06	0	0	0
Clostridium sp. Culture-27	0.000610438	0.000305744	0	0.00761122	0.00118246	0	0.0007455	0.000540156	6.44812e-06	0.000945889	0.00232951	9.82318e-06	0.00128447	0.00104699	2.10388e-05	0.000245886	0.000498537	0	0.00227505	0.00757433	0	0.00425142	0.000731293	0	0.000260547	0.000181215	0	0.00188711	0.000437543	2.42832e-05	0.000292529	0.00116211	0	0.00214434	0.000162029	0
Lachnospiraceae bacterium 538	0	0	0	0	0	0	0	0	0.000122514	0	0	0	0	0	0	4.55344e-05	0.000282191	0	0	7.31315e-05	0	0.000809795	0.00054847	0	0.000130274	0	0	0.000251615	0	0	0.000822737	0	0	2.08188e-05	0	4.27264e-05
U. m. of Lachnospiraceae family	0.24465	0.13647	0.150128	0.171322	0.126861	0.155179	0.147224	0.158285	0.273439	0.148017	0.171282	0.167692	0.291528	0.136683	0.19675	0.358274	0.222987	0.106797	0.163783	0.138657	0.129816	0.36004	0.211053	0.111496	0.273434	0.340824	0.16657	0.234128	0.297083	0.148387	0.151137	0.275857	0.147064	0.266855	0.20205	0.130102
U. m. of Peptococcus genera	9.04353e-05	0.000170857	0.00135068	0.000201692	0.000126692	0.00162427	0.000153833	0.000113717	0.00213433	0.000117017	0.000146906	0.00151277	0.000184816	5.03362e-05	0.000836292	0.000182138	0.000150502	0.000568571	6.26161e-05	0.000125368	0.00151253	7.71233e-05	0.000247349	0.000792068	0.00010021	0.000250913	0.00157704	0.000152766	0.000205903	0.00151366	7.31322e-05	0.000137454	0.00152772	6.24564e-05	8.10143e-05	0.00113225
U. m. of Peptococcaceae family	0.000373046	0.000467609	0.00114808	0.000467076	0.000517325	0.000979856	0.000378667	0.000407486	0.000947873	0.000731358	0.000430225	0.000609037	0.000794707	0.000543631	0.00146746	0.000628375	0.000479725	0.000947618	0.000615725	0.000741762	0.000707298	0.000616986	0.000290366	0.000928968	0.0003808	0.000850316	0.000622054	0.000584107	0.000411805	0.00110084	0.000667331	0.000862209	0.00135901	0.000645383	0.000506339	0.000843846
U. m. of Peptostreptococcaceae family	1.13044e-05	8.99248e-06	0.0441841	4.24615e-05	4.22306e-05	0.00939249	0	0	0.0135862	2.92543e-05	0	0.11112	9.24078e-06	3.02017e-05	0.0331677	2.73207e-05	9.40636e-06	0.0680284	0	4.17894e-05	0.0537655	1.92808e-05	0	0.0331104	1.0021e-05	2.78792e-05	0.00039426	2.69588e-05	8.57927e-06	0.00235547	2.74246e-05	0	0.0235812	2.08188e-05	1.01268e-05	0.0319166
Clostridium leptum	0.00148088	0.00190641	0.00468517	0.00119954	0.000411749	0.0184231	0.000633084	0.000142146	0.000728637	0.000936138	0.000954889	0.00594303	0.0018574	0.000604035	0.0177673	0.00240422	0.00213524	0.00721242	0.00822358	0.00144174	0.00803056	0.00339343	0.00134429	0.0112063	0.0013829	0.00217458	0.0207994	0.00188711	0.00267673	0.0122226	0.00112441	0.00306147	0.0104785	0.00234212	0.00125572	0.00572533
U. m. of Anaerotruncus genera	0.0069183	0.0046671	0.00956449	0.00414	0.00396968	0.00910118	0.00640775	0.00293769	0.0194088	0.00629943	0.00358871	0.00839882	0.020302	0.00332219	0.00942012	0.00719444	0.00563441	0.00556989	0.00886018	0.00500428	0.00660508	0.0103538	0.00603317	0.00775444	0.00457962	0.0085171	0.00675498	0.00495143	0.00724949	0.00900908	0.00464389	0.00920939	0.01882	0.00634974	0.00304816	0.00637691
U. m. of Faecalibacterium genera	0	3.59699e-05	8.44174e-06	4.24615e-05	4.22306e-05	8.82753e-06	0	9.47643e-06	6.44812e-06	5.85086e-05	4.19732e-05	1.96464e-05	3.69631e-05	3.02017e-05	1.57791e-05	9.10689e-06	4.70318e-05	2.10582e-05	0	2.08947e-05	4.3526e-05	3.85617e-05	2.15086e-05	4.88931e-05	5.01052e-05	1.39396e-05	5.25679e-05	5.39176e-05	3.43171e-05	1.61888e-05	7.31322e-05	2.49916e-05	9.37251e-05	7.28658e-05	3.03804e-05	0.000106816
Clostridium sp. Culture Jar-13	0.000791309	0.00168159	0.000793523	0.00192138	0.00341012	0.000617927	0.001278	0.0022933	0.000315958	0.000468069	0.000251839	0.000324165	0.000535965	0.00188258	0.000478632	0.00114747	0.00220109	0.000357989	0.0011584	0.00200589	0.000826995	0.000732671	0.000333384	0.000469373	0.000491031	0.00118487	0.000183988	0.000539176	0.00145848	0.000161888	0.000987284	0.000962175	0.00026243	0.000728658	0.00125572	0.000234995
U. m. of Intestinimonas genera	0.00739309	0.00877666	0.0486244	0.0159018	0.00983973	0.0406596	0.00964417	0.00505094	0.0606768	0.00954666	0.00839463	0.0361198	0.0099246	0.00741956	0.0363024	0.0119209	0.0090113	0.0293235	0.00912108	0.00693704	0.0405119	0.0184517	0.00972189	0.0258351	0.00780639	0.0104129	0.0299287	0.00709016	0.00777282	0.0435803	0.00772458	0.0160071	0.066826	0.00757804	0.00570138	0.0251552
U. m. of Oscillibacter genera	0.0125479	0.00760764	0.0307701	0.0276318	0.00880508	0.0179022	0.0112062	0.00464345	0.0468972	0.00910784	0.0126234	0.0152358	0.0238135	0.00792293	0.0191769	0.0169024	0.00855979	0.0261858	0.0131807	0.00819073	0.0192712	0.0253928	0.014884	0.0107174	0.0107526	0.0135493	0.0177942	0.00795284	0.00957447	0.0186091	0.00844676	0.0148575	0.0281082	0.0146148	0.0041216	0.00976298
U. m. of Oscillospira genera	1.13044e-05	0	5.90922e-05	1.06154e-05	0	8.82753e-05	0	0	0.00010317	9.75144e-06	0	1.96464e-05	0	2.01345e-05	4.20776e-05	9.10689e-06	9.40636e-06	1.05291e-05	0	0	0	0	0	5.86717e-05	1.0021e-05	0	0	0	0	0.000121416	0	6.24789e-05	5.62351e-05	0	2.02536e-05	5.3408e-05
U. m. of Ruminococcus genera	0.000847831	0.00400165	8.44174e-06	0.00314215	0.00156253	1.76551e-05	0.00949625	0.00505094	2.57925e-05	0.00161874	0.0040609	1.96464e-05	0.00148777	0.00277856	0	5.46413e-05	3.76255e-05	1.05291e-05	0.00479013	0.00469086	0	0.00134002	0.00595789	1.95572e-05	1.0021e-05	0.00131032	1.75226e-05	0.00081775	0.00247083	2.42832e-05	0.00084102	0.00157447	3.749e-05	0.0034351	0.00245068	1.06816e-05
U. m. of Subdoligranulum genera	0	2.69774e-05	4.22087e-05	3.18461e-05	2.11153e-05	8.82753e-06	0	1.89529e-05	2.57925e-05	9.75144e-06	1.04933e-05	1.96464e-05	9.24078e-06	0	0	4.55344e-05	3.76255e-05	1.05291e-05	0	0	0	2.89212e-05	2.15086e-05	0	0	0	8.76132e-06	0	1.71585e-05	8.09441e-06	2.74246e-05	0	2.81175e-05	1.04094e-05	1.01268e-05	2.13632e-05
human gut metagenome	0	1.7985e-05	5.06504e-05	4.24615e-05	4.22306e-05	1.76551e-05	5.91667e-06	0	3.22406e-05	6.82601e-05	3.14799e-05	0	2.77223e-05	0	4.20776e-05	2.73207e-05	1.88127e-05	4.21163e-05	2.0872e-05	4.17894e-05	2.1763e-05	1.92808e-05	0	2.93358e-05	1.0021e-05	5.57585e-05	0	0	1.71585e-05	0	0	0	3.749e-05	1.04094e-05	0	0
U. m. of Ruminococcaceae family	0.0568725	0.044279	0.0771237	0.0316975	0.0308706	0.0557723	0.0352811	0.0226108	0.0831356	0.0400004	0.0199268	0.114715	0.0584849	0.0300709	0.0682078	0.0449971	0.0366096	0.0386102	0.0576694	0.0299526	0.0458329	0.0568784	0.0305852	0.109354	0.041427	0.0374418	0.0438504	0.0424781	0.0275824	0.0659128	0.0437696	0.0386245	0.100052	0.0330394	0.0295297	0.0411348
U. m. of vadinBB60 family	0.0118131	0.00571922	0.00033767	0.0150526	0.0111172	0.000344274	0.006461	0.00385691	0.000631916	0.00898107	0.0243025	0.00275049	0.0119668	0.0101981	0.000331361	0.0037065	0.00588838	0.000452751	0.0040283	0.00784596	0.00035909	0.0471127	0.0346074	0.00028358	0.0134883	0.0174942	0.000297885	0.0195092	0.0209592	0.000242832	0.00836449	0.0299649	0.00018745	0.0383795	0.0478389	0.000331129
U. m. of Clostridia class	0.00858005	0.00519765	0.00608649	0.00631615	0.00438143	0.00615279	0.00691659	0.00251125	0.0096077	0.00519752	0.0067262	0.0209332	0.00647779	0.0051947	0.00646417	0.0083237	0.00954746	0.00526454	0.00593809	0.0112414	0.00656155	0.0230502	0.0168197	0.00347141	0.00688446	0.012685	0.00439818	0.0153216	0.0085278	0.0122954	0.00536607	0.00970922	0.0302451	0.00990975	0.00488111	0.0128606
U. m. of Allobaculum genera	0	3.59699e-05	0.032163	0.000976614	0.00106632	0.0981091	1.18333e-05	0.00191424	0.028462	0.000126769	0.00225606	0.0150491	5.54447e-05	2.01345e-05	0.0208547	1.82138e-05	3.76255e-05	0.0382732	0.00488406	0.00316555	0.191036	0.000183168	0.00773235	0.000361809	4.00842e-05	2.78792e-05	0.232	3.5945e-05	8.57927e-05	0.132667	0	3.74873e-05	0.0392521	9.36846e-05	0.00208612	0.238659
U. m. of Turicibacter genera	0	0	0.014638	0.00336507	0	8.82753e-06	0	0	7.73774e-05	0.000507075	0	0.00114931	9.24078e-06	3.02017e-05	0	0	0	0.0106554	0.00110622	0.00109697	0.00430908	0	0	0	0	0	0	0	0	0.00129511	0	0	0.000271803	0	0	0.00102543
U. m. of Erysipelotrichaceae family	0.000723483	0.000953203	0.000447412	0.000785538	0.0017209	0.000520824	0.00168033	0.0010045	0.000606123	0.000448566	0.000587624	0.000157171	0.000859392	0.000755044	0.00086785	0.00206726	0.00109114	0.000589629	0.000991422	0.000940262	0.00050055	0.00134002	0.00069903	0.000909411	0.000731536	0.00175639	0.00039426	0.000898626	0.000514756	0.000323777	0.000868444	0.000774739	0.00237125	0.00117626	0.00123547	0.000651577
U. m. of Succiniclasticum genera	0	0	0	1.06154e-05	0	8.82753e-06	1.18333e-05	9.47643e-06	6.44812e-06	0	2.09866e-05	0	0	0	5.2597e-06	1.82138e-05	0	0	1.0436e-05	0	0	0	0	0	2.00421e-05	0	0	0	2.57378e-05	0	0	0	9.37251e-06	0	0	1.06816e-05
U. m. of Firmicutes phylum	0.000553916	0.00129492	0.00135068	0.000265384	7.39036e-05	0.00115641	0.00148508	0.000720208	0.00175389	0.000107266	7.3453e-05	0.00157171	0.0014046	0.00130874	0.00104142	0.000428024	0.000404474	0.00210582	0.00358999	0.000208947	0.00498373	0.000337414	0.000268858	0.000264023	0.000410863	0.00111517	0.00162084	0.000512217	0.000111531	0.000947046	0.000804454	0.00162445	0.000768546	0.00178001	0.0012861	0.00537284
U. m. of Chesapeake-Delaware Bay family	0	0	1.68835e-05	0	1.05577e-05	0	0	0	0	9.75144e-06	0	0	0	0	0	0	0	2.10582e-05	1.0436e-05	0	0	0	0	0	0	2.78792e-05	8.76132e-06	8.98626e-06	0	0	0	0	0	2.08188e-05	2.02536e-05	1.06816e-05
U. m. of Methylobacterium genera	0	0	0	0	1.05577e-05	3.53101e-05	2.36667e-05	0	0	0	0	1.96464e-05	0	2.01345e-05	3.15582e-05	0	0	0	0	0	0	3.85617e-05	1.07543e-05	0	0	0	0	0	0	8.09441e-06	1.8283e-05	0	0	0	0	1.06816e-05
U. m. of AEGEAN-169 marine group genera	0	0	0	4.24615e-05	3.1673e-05	0	0	0	0	2.92543e-05	3.14799e-05	0	3.69631e-05	0	0	0	0	1.05291e-05	0	0	3.26445e-05	0	0	0	0	2.78792e-05	3.50453e-05	8.98626e-06	0	8.09441e-06	0	0	0	3.12282e-05	1.01268e-05	0
U. m. of Thalassospira genera	0.00448785	0.00702313	0.000514946	0.00346061	0.00216432	0.000335446	0.0045795	0.00722104	0.000573883	0.00276941	0.00548799	0.000284872	0.00572928	0.0111847	0.000557528	0.00115657	0.00170255	0.000884443	0.0159567	0.00188052	2.1763e-05	0.000298853	0.0288538	0.000508488	0	0.000947894	1.75226e-05	0.00968719	0.0033545	0.000113322	0.0134837	0.0029615	0.000328038	0.00135322	0.00673431	8.54527e-05
U. m. of Rhodospirillaceae family	4.52177e-05	0	0	0	0	0	1.18333e-05	1.89529e-05	0	0	2.09866e-05	0	0	0	0	0	0	1.05291e-05	0	0	0	0	0.000129052	9.77861e-06	0	0	0	0	0	0	1.8283e-05	0	0	0	3.03804e-05	0
U. m. of mitochondria family	0	6.29474e-05	0	1.06154e-05	0.000116134	0	1.775e-05	9.47643e-06	0	2.92543e-05	0	0	1.84816e-05	3.02017e-05	0	0	4.70318e-05	0	1.0436e-05	3.13421e-05	0	9.64041e-06	0	0	1.0021e-05	1.39396e-05	0	5.39176e-05	5.14756e-05	8.09441e-06	0	7.49747e-05	0	5.2047e-05	1.01268e-05	0
U. m. of Alphaproteobacteria class	6.78265e-05	0.000188842	7.59757e-05	5.30769e-05	0	8.82753e-06	9.46667e-05	0.000180052	0	6.82601e-05	0.000136413	2.94695e-05	0.000110889	0.000302017	0	8.1962e-05	9.40636e-06	2.10582e-05	0.000386133	9.40262e-05	3.26445e-05	1.92808e-05	0.000785064	1.95572e-05	0	9.75773e-05	0.000105136	0.000296547	0.000128689	0	0.000255963	0.000112462	0	4.16376e-05	0.000212663	2.13632e-05
U. m. of Parasutterella genera	0.000621743	0.000854286	0.00014351	0.00227169	0.00357905	0.000132413	0.00320683	0.00750533	0.000212788	0.00247686	0.00649535	5.89391e-05	0.00108117	0.00221479	3.15582e-05	0.000564627	0.00180602	0	0.00664774	0.0059341	0	0.0018606	0.0079797	0.000107565	0.000871831	0.0014079	4.38066e-05	0.00043134	0.000917982	2.42832e-05	0.00127981	0.00079973	9.37251e-05	0.000614155	0.00343298	3.20448e-05
U. m. of Oxalobacter genera	0	2.69774e-05	0	0	0	0	0	0	0	0	0	0	1.84816e-05	4.0269e-05	0	0	0	0	0	0	0	0	0	0	0	0	0	0	2.57378e-05	0	0	3.74873e-05	0	0	0	0
U. m. of Bilophila genera	0.000474785	0.000629474	0.0085346	0.000859845	0.000548998	0.00720326	0.000721834	0.00039801	0.0182159	0.000867878	0.000545651	0.00347741	0.0014046	0.000724842	0.00883103	0.00137514	0.00111936	0.00512767	0.00138799	0.000846236	0.00291625	0.00158103	0.00110769	0.00828248	0.00103217	0.00105941	0.00779758	0.000512217	0.000763555	0.0154037	0.000329095	0.0017744	0.0162426	0.00123872	0.00053672	0.00261699
U. m. of Desulfovibrio genera	0.000124349	0.000152872	0.00220329	0.000159231	0.000422306	0.00416659	0.000343167	0.000435916	0.00346909	0.000165774	0.000283319	0.00144401	0.000203297	0.00018121	0.00149901	0.00014571	0.000131689	0.00343248	0.000313081	8.35788e-05	0.0015887	0.000453099	0.00047319	0.00378432	0.000320673	0.000292732	0.00242689	0.00014378	0.000283116	0.00191838	0.000127981	0.00023742	0.00188387	0.000416376	0.000546847	0.00143133
U. m. of Desulfovibrionaceae family	3.39132e-05	0	0.000185718	1.06154e-05	0	0.000150068	5.91667e-06	2.84293e-05	0.000406231	9.75144e-06	2.09866e-05	3.92927e-05	5.54447e-05	0	0.000305062	9.10689e-06	0	0.00011582	1.0436e-05	2.08947e-05	0.000130578	3.85617e-05	6.45258e-05	0.000332473	1.0021e-05	0	0.00026284	2.69588e-05	0	0.00027521	0	1.24958e-05	0.000384273	1.04094e-05	0	7.47711e-05
U. m. of Deltaproteobacteria class	0	0	2.53252e-05	1.06154e-05	0	2.64826e-05	1.18333e-05	0	5.80331e-05	0	0	2.94695e-05	0	0	9.46746e-05	0	0	0.000105291	0	1.04474e-05	1.08815e-05	0	1.07543e-05	4.88931e-05	0	0	5.25679e-05	0	0	8.09441e-05	0	0	0.000121843	0	0	1.06816e-05
Campylobacter jejuni	3.39132e-05	8.99248e-06	8.44174e-06	0	3.1673e-05	0	0	1.89529e-05	1.28962e-05	9.75144e-06	0	0	0	2.01345e-05	2.62985e-05	9.10689e-06	1.88127e-05	2.10582e-05	3.13081e-05	0	0	0	0	0	1.0021e-05	0	0	8.98626e-06	2.57378e-05	0	0	6.24789e-05	3.749e-05	2.08188e-05	3.03804e-05	2.13632e-05
Helicobacter bilis	1.13044e-05	8.99248e-06	8.44174e-06	0	0	0	0	9.47643e-06	6.44812e-06	0	1.04933e-05	9.82318e-06	0	0	0	9.10689e-06	9.40636e-06	2.10582e-05	1.0436e-05	0	0	2.89212e-05	0	0	2.00421e-05	0	8.76132e-06	0	0	0	0	0	0	0	0	0
U. m. of Helicobacter genera	0.000180871	0.000386677	0.000498063	0.000456461	0.000464537	0.000308963	0.00019525	0.00013267	0.000619019	0.000507075	0.000293812	0.000530452	0.000166334	0.000221479	0.00017883	0.000619268	0.000583195	0.000210582	0.000219156	0.000365657	0.000326445	0.000144606	0.000193578	0.000254244	0.000541136	0.000320611	0.000210272	0.000260602	0.000317433	0.000234738	0.00011884	0.000299899	0.000431135	0.000187369	0.000344311	0.000213632
U. m. of Escherichia-Shigella genera	0.000395655	3.59699e-05	0.000734431	3.18461e-05	8.44612e-05	0.00075034	0.000420084	0.000416963	0.00250832	0	6.29597e-05	0.00607073	6.46854e-05	0.000161076	0.000641683	9.10689e-05	0.000188127	0.000642274	6.26161e-05	0	0.000206749	0.000134966	0.000215086	0.00098764	0.000220463	0	0.00033293	0.00074586	2.57378e-05	0.000364249	0.00018283	6.24789e-05	0.000421763	5.2047e-05	1.01268e-05	2.13632e-05
U. m. of Enterobacteriaceae family	1.13044e-05	0	1.68835e-05	0	0	0	1.18333e-05	0.000123194	1.28962e-05	0	1.04933e-05	0	0	0	0	0.000154817	0	0	0	0	0	0	0	9.77861e-05	0	0	8.76132e-06	8.98626e-06	0	0	0	0.000149949	2.81175e-05	0	0	0
Acinetobacter radioresistens	0	0	1.68835e-05	2.12307e-05	0	0	0	0	0	9.75144e-06	5.24664e-05	1.96464e-05	0	0	0	0	0	0	0	2.08947e-05	0	0	0	0	0	0	0	0	0	0	0	0	0	0	1.01268e-05	3.20448e-05
U. m. of Acinetobacter genera	0	8.99248e-06	0	0	0	0	1.775e-05	0	0	9.75144e-06	0	1.96464e-05	0	0	3.68179e-05	0	0	1.05291e-05	0	1.04474e-05	0	0	6.45258e-05	0	0	2.78792e-05	8.76132e-05	2.69588e-05	0	0	1.8283e-05	0	9.37251e-06	0	0	4.27264e-05
U. m. of Pseudomonas genera	0	8.99248e-06	2.53252e-05	2.12307e-05	1.05577e-05	1.76551e-05	5.91667e-06	0	0	1.95029e-05	8.39463e-05	0.000108055	0	1.00672e-05	3.15582e-05	0	0	1.05291e-05	0	4.17894e-05	1.08815e-05	1.92808e-05	2.15086e-05	0	0	4.18188e-05	2.6284e-05	4.49313e-05	8.57927e-06	2.42832e-05	2.74246e-05	0	0	2.08188e-05	1.01268e-05	3.20448e-05
U. m. of Anaeroplasma genera	0.00159392	0.00014388	0	0.00445846	0.00271332	1.76551e-05	0.0120523	0.00153518	0	0.00318872	0.00554046	0	0.000609891	0.00167116	1.57791e-05	0.000163924	0.000216346	0	0.00519714	0.000595499	0	0.00727851	0.00643108	0	0.000992083	0.00723466	0	0.00221961	0.0021105	8.09441e-06	0.0547943	0.000249916	0	0.00589172	0.0162535	0
U. m. of Mollicutes class	0.0035835	0.0039477	0.000168835	0.00467076	0.0134293	0	0.00875075	0.00817816	5.15849e-05	0.00468069	0.00178386	9.82318e-06	0.00151549	0.00127854	0	0.00116568	0.000554975	0.000947618	0.00913151	0.00180739	3.26445e-05	0.00230406	0.00167767	0.000107565	0.00589237	0.00164487	0	0.00133895	0.0100635	0.000688025	0.00220311	0.000724755	0.000749801	0.00158223	0.0102584	0
U. m. of Akkermansia genera	0.000248697	8.99248e-06	0	0.00933091	0.00877341	0.00685016	5.91667e-06	0	6.44812e-06	0	0	0.00466601	0.00358542	0	5.2597e-06	0	9.40636e-06	0	0.00178456	0	0	0	0	3.91144e-05	3.00631e-05	0	0	4.49313e-05	8.57927e-06	0.0254246	0.000996426	0	0.0237593	5.2047e-05	0	0.00103611
U. m. of Bacteria kingdom	0.00161653	0.00109708	0.00391697	0.00125261	0.000295614	0.00347805	0.00211225	0.00118455	0.00237936	0.000897132	0.00111229	0.00310413	0.000776225	0.00201345	0.00321368	0.000901582	0.00122283	0.00300079	0.00132537	0.000741762	0.00473346	0.00103152	0.00203256	0.00275757	0.000731536	0.00359642	0.00391631	0.00161753	0.000960879	0.00348869	0.000859303	0.0026741	0.00328038	0.00134281	0.00106331	0.00406969
U. m. of Eukaryota kingdom	0.000406959	0.000233805	8.44174e-05	0.000371538	0.000580671	7.06202e-05	0.000491084	0.000587538	6.44812e-06	0.000146272	0.000283319	9.82318e-06	0.000499002	0.000543631	1.57791e-05	0.000191245	0.000404474	7.37036e-05	0.000636597	0.000167158	0	2.89212e-05	0.000215086	3.91144e-05	0.000180379	0.000139396	2.6284e-05	0.000368437	0.000163006	4.04721e-05	0.000447934	0.000224924	1.8745e-05	0.000322691	0.0005671	0
Others	0.000633047	0.000557534	0.00072599	0.00109338	0.00190038	0.000379584	0.00112417	0.00268183	0.00054809	0.00108241	0.00134314	0.000628684	0.000221779	0.000523497	0.000610125	0.000528199	0.000489131	0.000631745	0.000730521	0.00149397	0.000380853	0.000260291	0.00123675	0.000586717	0.000701473	0.000543645	0.000219033	0.000548162	0.000197323	0.000461382	0.000374802	0.00047484	0.000712311	0.000749477	0.000810143	0.000384537
